# Supplementary material for: DMA, a Small Molecule, Increases Median Survival and Reduces Radiation-Induced Xerostomia via the Activation of the ERK1/2 Pathway in Oral Squamous Cell Carcinoma
Source: Cancers (Basel). 2022 Oct 7;14(19):4908. doi: 10.3390/cancers14194908 (PMC9562201; doi:10.3390/cancers14194908)
Supplement: Supplementary file 1 [file cancers-14-04908-s001.zip]

Archive with 4 entries (4 files):
- fastp report at 2022-01-03 05 19 07.html
- fastp report at 2022-01-03 05 19 07.pdf
- Final Cancer Supplemental Materials 11.06.2022.pdf
- HNMT1.hg19.bam.bai
